# Supplementary material for: Leveraging multiple transcriptome assembly methods for improved gene structure annotation
Source: Gigascience. 2018 Jul 24;7(8):giy093. doi: 10.1093/gigascience/giy093 (PMC6105091; doi:10.1093/gigascience/giy093)
Supplement: Supplemental Files [file giy093_supplemental_files.zip]

Archive with 5 entries (5 files):
- Assembly_stats.xlsx
- gigascience_article-diff.pdf
- gigascience_article.pdf
- supplemental-diff47ad17.pdf
- supplemental.pdf
