# Supplementary material for: Leveraging multiple transcriptome assembly methods for improved gene structure annotation
Source: Gigascience. 2018 Jul 24;7(8):giy093. doi: 10.1093/gigascience/giy093 (PMC6105091; doi:10.1093/gigascience/giy093)
Supplement: Supplemental Files [file giy093_supplemental_files.zip › Assembly_stats.xlsx]

## Sheet: Base
			Simulated data			Real data
Species	Aligner	Method	Precision	Recall	F1	Precision	Recall	F1
A. thaliana	STAR	CLASS2	72.16	81.8	76.68	73.03	74.21	73.62
		Cufflinks	56.75	68.56	62.1	67.91	83	74.7
		StringTie	44.11	93.1	59.86	54.35	87.01	66.91
		Trinity	32.46	44.23	37.44	56.67	91.55	70.01
		Combined	30.59	97.01	46.51	41.32	96.25	57.82
		Mikado	93.86	95.68	94.76	82.32	90.91	86.4
		EvidentialGene	72.97	76.95	74.91	80.77	84.19	82.44
		CuffMerge	36.55	95.11	52.81	49.46	91.16	64.13
		StringTie-merge	48.36	91.56	63.29	58.87	89.82	71.12
	TopHat	CLASS2	90.3	81.23	85.53	78.55	63.78	70.4
		Cufflinks	84.45	85.76	85.1	66.39	82.28	73.49
		StringTie	61.12	91.04	73.14	49.08	91.82	63.97
		Trinity	32.49	44.48	37.55	60.48	80.34	69.01
		Combined	39.44	95.04	55.75	40.55	95.37	56.9
		Mikado	94.9	95.38	95.14	84.09	90.09	86.99
		EvidentialGene	80.65	83.18	81.9	80.51	83.15	81.81
		CuffMerge	45.06	92.59	60.62	45.81	92.56	61.29
		StringTie-merge	53.09	90.96	67.05	61.75	89.92	73.22
C. elegans	STAR	CLASS2	88.13	89.16	88.64	90.55	86.72	88.59
		Cufflinks	80.3	86.44	83.26	80.63	90.15	85.12
		StringTie	57.32	93.44	71.05	74.12	92.78	82.41
		Trinity	37.01	47.56	41.63	85.39	86.96	86.17
		Combined	38.17	96.4	54.69	66.27	96.12	78.45
		Mikado	92.83	92.83	92.83	88.02	92.91	90.4
		EvidentialGene	76.83	81.01	78.86	88.85	90.31	89.57
		CuffMerge	47.29	95.21	63.19	74.82	94.61	83.56
		StringTie-merge	59.47	94.9	73.12	78.17	95.18	85.84
	TopHat	CLASS2	90.77	85.19	87.89	92.01	84.18	87.92
		Cufflinks	86.01	88.27	87.13	81	87.85	84.29
		StringTie	71.75	91.6	80.47	82.26	91.59	86.67
		Trinity	38.77	49.97	43.66	85.8	85.25	85.52
		Combined	44.19	94.32	60.18	71.25	93.76	80.97
		Mikado	93.8	90.9	92.33	90.07	90.41	90.24
		EvidentialGene	81.88	82.68	82.28	90.42	88.19	89.29
		CuffMerge	51.97	93.37	66.77	76.43	92.57	83.73
		StringTie-merge	62	92.82	74.34	80.66	92.71	86.27
D. melanogaster	STAR	CLASS2	83.14	80.03	81.56	87.38	61.33	72.07
		Cufflinks	52.01	77.08	62.11	68.69	80.24	74.02
		StringTie	47.93	90.78	62.74	65.79	86.71	74.82
		Trinity	23.48	43.64	30.53	73.3	79.19	76.13
		Combined	26.02	94.87	40.84	52.55	91.89	66.86
		Mikado	84.61	88.3	86.42	85.72	84.79	85.25
		EvidentialGene	67.52	74.22	70.71	84.86	78.07	81.32
		CuffMerge	30.99	94.58	46.68	61.54	87.36	72.21
		StringTie-merge	38.76	93.03	54.72	67.14	88	76.17
	TopHat	CLASS2	79.77	79.85	79.81	88.79	73.02	80.14
		Cufflinks	55.5	85.21	67.22	67.87	80.66	73.71
		StringTie	52.07	91.07	66.26	69.48	87.56	77.48
		Trinity	22.95	44.75	30.34	69.39	79.75	74.21
		Combined	26.52	94.95	41.46	52.37	91.95	66.73
		Mikado	80.08	89.34	84.46	83.69	84.21	83.95
		EvidentialGene	66.68	73.37	69.87	84.52	77.2	80.69
		CuffMerge	30.83	94.23	46.46	59.5	88.01	71
		StringTie-merge	37.48	93.12	53.45	65.57	87.78	75.07
H. sapiens	STAR	CLASS2	90.12	60.11	72.12	79	59.74	68.03
		Cufflinks	41.79	68.87	52.02	49.79	67.89	57.45
		StringTie	53.16	71.05	60.82	52.92	70.02	60.28
		Trinity	25.79	41.32	31.76	46.28	63.33	53.48
		Combined	23.67	77.57	36.27	33.08	78.2	46.49
		Mikado	65.47	68.16	66.79	77.57	63.59	69.89
		EvidentialGene	62.99	49.9	55.69	75.32	55.17	63.69
		CuffMerge	25.33	75.83	37.97	40.78	76.08	53.1
		StringTie-merge	35.85	71.74	47.81	54.56	73.1	62.48
	TopHat	CLASS2	85.53	60.69	71	80.43	59.09	68.13
		Cufflinks	38	71.86	49.71	47.05	67.71	55.52
		StringTie	55.72	74.57	63.78	52.26	71.81	60.49
		Trinity	24.89	43.75	31.73	42.08	36.39	39.03
		Combined	22.64	81.07	35.4	34.03	77.65	47.32
		Mikado	64.64	70.52	67.45	70.57	63.87	67.05
		EvidentialGene	58.75	51.24	54.74	75.38	49.33	59.63
		CuffMerge	23.97	78.39	36.71	39.81	75.88	52.22
		StringTie-merge	32.92	74.6	45.68	51.37	72.93	60.28

## Sheet: Exon (lenient)
			Simulated data			Real data
Species	Aligner	Method	Precision	Recall	F1	Precision	Recall	F1
A. thaliana	STAR	CLASS2	92.33	96.24	94.24	80.68	93.66	86.69
		Cufflinks	40.48	52.84	45.84	77.15	88.01	82.22
		StringTie	79.68	95.87	87.03	74.3	92.16	82.27
		Trinity	38.66	41.63	40.09	65.81	91.56	76.58
		Combined	36.92	97.71	53.59	52.67	95.72	67.95
		Mikado	96.86	95.37	96.11	84.4	93.41	88.68
		EvidentialGene	72.94	79.95	76.28	87.23	90.36	88.77
		CuffMerge	42.53	96.17	58.98	69.17	91.08	78.63
		StringTie-merge	41.56	97.34	58.25	67.43	94.42	78.67
	TopHat	CLASS2	96.42	96.03	96.22	79.1	76.44	77.75
		Cufflinks	93.04	90.65	91.83	77.59	83.62	80.49
		StringTie	84.87	96.89	90.48	78.34	92.49	84.83
		Trinity	38.76	41.81	40.23	76.85	85.51	80.95
		Combined	52.46	97.05	68.11	59.16	94.74	72.84
		Mikado	97.21	94.68	95.93	86.74	92.27	89.42
		EvidentialGene	86.81	89.46	88.12	88.64	88.97	88.8
		CuffMerge	58.66	95.57	72.7	70.91	91.19	79.78
		StringTie-merge	58.93	96.39	73.14	69.59	93.16	79.67
C. elegans	STAR	CLASS2	90.67	90.98	90.82	84.29	90.69	87.37
		Cufflinks	84.54	80.25	82.34	83.37	86.52	84.92
		StringTie	75.48	90.53	82.32	78.79	89.62	83.86
		Trinity	42.9	46.9	44.81	80.31	83.31	81.78
		Combined	49.22	94.28	64.68	67.31	95.74	79.05
		Mikado	92.39	92.9	92.64	86.18	92.37	89.17
		EvidentialGene	76.87	80.56	78.67	86.57	89.69	88.1
		CuffMerge	60.9	92.8	73.54	81.7	91.8	86.46
		StringTie-merge	61.94	92.99	74.35	80.57	92.8	86.25
	TopHat	CLASS2	89.13	90.58	89.85	84.29	91.65	87.82
		Cufflinks	90.04	86.35	88.16	82.43	86.51	84.42
		StringTie	81.23	91.23	85.94	83.96	91.59	87.61
		Trinity	45.7	49.28	47.42	80.88	85.53	83.14
		Combined	53.65	92.95	68.03	72.99	94.78	82.47
		Mikado	91.47	91.11	91.29	85.8	91.4	88.51
		EvidentialGene	81.23	83.1	82.15	86.61	89.72	88.14
		CuffMerge	62.44	91.59	74.26	81.95	91.29	86.37
		StringTie-merge	62.25	91.71	74.16	81.46	92.09	86.45
D. melanogaster	STAR	CLASS2	95.2	89.97	92.51	86.77	75.91	80.98
		Cufflinks	83.06	73.21	77.82	85.13	82.84	83.97
		StringTie	80.37	90.6	85.18	79.86	88.31	83.87
		Trinity	35.87	39.9	37.78	80.49	80.58	80.53
		Combined	48.29	93.12	63.6	65.88	94.11	77.5
		Mikado	94.26	89.27	91.7	88.08	86.99	87.53
		EvidentialGene	79.97	75.2	77.51	89.79	82.04	85.74
		CuffMerge	57.45	90.63	70.32	78.09	87.3	82.44
		StringTie-merge	57.03	91.15	70.16	77.15	91.41	83.68
	TopHat	CLASS2	94.45	90.25	92.3	89.23	88.15	88.69
		Cufflinks	92.34	84.89	88.46	86.4	82.61	84.46
		StringTie	85.51	91.62	88.46	86.07	89.17	87.59
		Trinity	37.27	41.36	39.21	80.25	80.76	80.5
		Combined	51.72	93.3	66.55	70.84	92.97	80.41
		Mikado	94.08	90.41	92.21	89.1	86.11	87.58
		EvidentialGene	79.83	75.3	77.5	90.55	81.84	85.97
		CuffMerge	57.4	90.45	70.23	79.43	86.74	82.92
		StringTie-merge	56.67	91.3	69.93	78.84	90.1	84.09
H. sapiens	STAR	CLASS2	91.6	62.36	74.2	87.45	70.62	78.14
		Cufflinks	92.79	61.35	73.86	86.54	70.05	77.43
		StringTie	88.35	62.17	72.98	86.97	68.32	76.53
		Trinity	41.5	34.43	37.64	79.07	68.91	73.64
		Combined	54.25	66.12	59.6	69.34	78.35	73.57
		Mikado	87.27	64.41	74.12	84.32	72.45	77.94
		EvidentialGene	82.88	53.96	65.36	91.81	65.74	76.62
		CuffMerge	56.13	64.56	60.05	76.62	74.22	75.4
		StringTie-merge	56.59	63.84	60	76.03	73.84	74.92
	TopHat	CLASS2	90.04	64.59	75.22	88.59	69.44	77.85
		Cufflinks	89.91	64.66	75.22	86.74	67.29	75.79
		StringTie	88.47	67.34	76.47	87.4	69.5	77.43
		Trinity	42.58	38.18	40.26	78.28	38.8	51.88
		Combined	54.66	70.31	61.51	74.11	75.81	74.95
		Mikado	86.84	68.31	76.47	86.5	70.57	77.73
		EvidentialGene	80.69	56.89	66.73	92.05	58.18	71.3
		CuffMerge	55.55	68.18	61.22	79.11	72.89	75.87
		StringTie-merge	55.75	67.85	61.21	79.23	72.54	75.74

## Sheet: Intron
			Simulated data			Real data
Species	Aligner	Method	Precision	Recall	F1	Precision	Recall	F1
A. thaliana	STAR	CLASS2	98.98	98.77	98.87	89.97	97	93.35
		Cufflinks	62.38	68.41	65.26	86.89	93.53	90.09
		StringTie	97.56	97.87	97.71	88.39	94.93	91.54
		Trinity	43.76	43.11	43.43	87.81	95.84	91.65
		Combined	50.18	99.7	66.76	76.34	98.6	86.05
		Mikado	99.46	98.98	99.22	89.92	97.43	93.52
		EvidentialGene	78.15	83.59	80.78	93.44	93.96	93.7
		CuffMerge	51.08	99.27	67.45	77.65	96.84	86.19
		StringTie-merge	50.22	99.66	66.79	76.37	98.6	86.07
	TopHat	CLASS2	99.12	98.47	98.79	92.73	83.03	87.61
		Cufflinks	99.76	94.92	97.28	90.25	90.66	90.45
		StringTie	97.03	98.41	97.72	88.38	96.7	92.35
		Trinity	44.16	43.32	43.74	88.66	90.43	89.54
		Combined	63.13	99.02	77.1	79	98.14	87.54
		Mikado	99.6	98.55	99.07	91.79	96.56	94.11
		EvidentialGene	89.25	91.35	90.29	94.29	93.1	93.69
		CuffMerge	63.21	98.94	77.14	79.53	97.58	87.64
		StringTie-merge	63.14	98.99	77.1	79.01	98.14	87.54
C. elegans	STAR	CLASS2	99.79	95.67	97.69	93.78	95.3	94.53
		Cufflinks	99.65	88.7	93.86	93.39	93.22	93.3
		StringTie	99.19	94.18	96.62	93.03	94.01	93.52
		Trinity	53.27	49.93	51.55	93.06	89.67	91.33
		Combined	69	97.09	80.67	88.95	98.37	93.42
		Mikado	99.75	96.46	98.08	93.12	96.58	94.82
		EvidentialGene	84.34	84.25	84.29	94.18	93.87	94.02
		CuffMerge	69.09	96.63	80.57	89.06	97.58	93.13
		StringTie-merge	69.01	97.09	80.68	88.97	98.37	93.43
	TopHat	CLASS2	99.57	95.62	97.56	93.91	96.24	95.06
		Cufflinks	99.51	92.19	95.71	93.51	92.98	93.24
		StringTie	97.96	95.56	96.75	92.55	96.22	94.35
		Trinity	55.8	52.25	53.97	93.94	91.51	92.71
		Combined	69.3	96.26	80.58	90.2	97.84	93.86
		Mikado	99.59	95.21	97.35	93.43	96.05	94.72
		EvidentialGene	89.16	87.13	88.13	94.51	94.08	94.29
		CuffMerge	69.47	96.09	80.64	90.28	97.3	93.66
		StringTie-merge	69.31	96.26	80.59	90.2	97.83	93.86
D. melanogaster	STAR	CLASS2	99.71	93.91	96.72	93.31	78.06	85.01
		Cufflinks	99.5	82.3	90.09	93.45	87.35	90.3
		StringTie	98.72	93.03	95.79	91.7	90.62	91.16
		Trinity	45.09	42.23	43.61	92.54	85.84	89.06
		Combined	64.42	95.46	76.93	84.48	96.21	89.96
		Mikado	99.58	92.49	95.9	92.9	90.85	91.86
		EvidentialGene	84.97	78.16	81.42	95.14	84.1	89.28
		CuffMerge	64.52	94.91	76.82	84.86	93.73	89.07
		StringTie-merge	64.42	95.32	76.88	84.48	96.21	89.96
	TopHat	CLASS2	99.21	94.43	96.76	94.54	90.54	92.5
		Cufflinks	99.69	89.76	94.46	94.64	87.03	90.68
		StringTie	97.43	94.49	95.94	92.68	91.71	92.19
		Trinity	45.96	43.78	44.84	91.87	85.69	88.67
		Combined	63.87	95.81	76.65	85.78	95.08	90.19
		Mikado	99.4	93.79	96.51	93.83	90.1	91.93
		EvidentialGene	84.42	78.12	81.15	95.63	83.92	89.39
		CuffMerge	63.92	95.04	76.43	86.13	93.28	89.56
		StringTie-merge	63.89	95.77	76.65	85.79	95.08	90.2
H. sapiens	STAR	CLASS2	99.78	79.52	88.51	90.74	87.95	89.32
		Cufflinks	99.73	77.09	86.96	91.41	85.93	88.59
		StringTie	99.59	77.57	87.21	93.38	83.06	87.92
		Trinity	48.46	43.32	45.75	89.39	84.41	86.83
		Combined	63.84	81.31	71.52	81.73	92.55	86.8
		Mikado	97.89	80.36	88.26	92.06	86.6	89.25
		EvidentialGene	89.14	68.26	77.32	95.21	80.72	87.37
		CuffMerge	64.07	81.15	71.61	82.97	91.98	87.24
		StringTie-merge	63.92	81.31	71.57	81.88	92.47	86.85
	TopHat	CLASS2	99.7	83.1	90.65	92.72	86.09	89.28
		Cufflinks	99.79	82.94	90.59	93.23	83.11	87.88
		StringTie	99.07	85.38	91.72	92.99	85.22	88.94
		Trinity	49.69	47.58	48.61	88.77	47.44	61.83
		Combined	64.16	87.29	73.96	85.55	90.66	88.03
		Mikado	97.58	86.23	91.55	93.44	85.05	89.05
		EvidentialGene	87.93	72.4	79.41	95.6	71.79	82
		CuffMerge	64.29	86.86	73.89	86.29	90.11	88.16
		StringTie-merge	64.28	87.28	74.03	85.62	90.64	88.06

## Sheet: Intron chain
			Simulated data			Real data
Species	Aligner	Method	Precision	Recall	F1	Precision	Recall	F1
A. thaliana	STAR	CLASS2	63.87	82.88	72.14	38.09	70.09	49.36
		Cufflinks	10.82	18.66	13.7	35.38	55.7	43.27
		StringTie	40.5	86.67	55.2	32.98	71.53	45.15
		Trinity	22.57	34.87	27.4	23.68	69.76	35.36
		Combined	17.85	92.86	29.94	15.52	86.28	26.31
		Mikado	83.38	86.16	84.75	50.37	77.13	60.94
		EvidentialGene	54.29	60.58	57.26	54.64	65.63	59.63
		CuffMerge	26.6	82.73	40.26	27.02	59.54	37.17
		StringTie-merge	26.63	84.93	40.55	27.45	66.52	38.86
	TopHat	CLASS2	82.25	82.14	82.19	38.15	48.75	42.8
		Cufflinks	63.34	65.2	64.26	33.59	49.9	40.15
		StringTie	51.1	86.07	64.13	39.24	73.61	51.19
		Trinity	22.14	34.85	27.08	35.6	58.01	44.12
		Combined	27.53	90.44	42.21	20.42	82.1	32.71
		Mikado	84.23	85.83	85.02	55.64	74.32	63.64
		EvidentialGene	73.31	74.56	73.93	58.38	64.09	61.1
		CuffMerge	40.8	82.73	54.65	30.82	59.99	40.72
		StringTie-merge	41.33	83.04	55.19	30.71	64.82	41.68
C. elegans	STAR	CLASS2	53.61	66.7	59.44	42.81	65.25	51.7
		Cufflinks	36.74	44.49	40.25	38.38	52.73	44.42
		StringTie	30.31	68.24	41.98	34.4	63.17	44.54
		Trinity	16.23	31.49	21.42	37.2	53.61	43.92
		Combined	16.81	76.8	27.58	22.75	78.56	35.28
		Mikado	60.73	73.08	66.34	47.44	68.28	55.98
		EvidentialGene	46.83	58.45	52	47.84	62.37	54.15
		CuffMerge	33.69	71.54	45.81	39.56	62.84	48.55
		StringTie-merge	34.98	71.1	46.89	37.82	64.39	47.65
	TopHat	CLASS2	49.98	65.12	56.55	43.19	65.98	52.21
		Cufflinks	50.32	57.17	53.53	36.21	52.58	42.89
		StringTie	36.55	66.51	47.18	42.21	65.98	51.48
		Trinity	17.57	32.42	22.79	35.92	54.69	43.36
		Combined	19.93	71.96	31.21	26.39	74.96	39.04
		Mikado	56.91	68.24	62.06	45.46	65.27	53.59
		EvidentialGene	47.92	58.87	52.83	46.63	61.97	53.22
		CuffMerge	35.02	67.63	46.15	37.9	61.97	47.03
		StringTie-merge	34.13	67.97	45.44	37.48	63.26	47.07
D. melanogaster	STAR	CLASS2	76.48	70.25	73.23	58.92	54.75	56.76
		Cufflinks	44.43	42.58	43.49	53.67	51.87	52.75
		StringTie	50.11	71.22	58.83	49.12	62.6	55.05
		Trinity	16.96	28.55	21.28	49.65	51.86	50.73
		Combined	24.61	81.02	37.75	32.66	78.51	46.13
		Mikado	74.1	70.96	72.5	62.32	63.81	63.06
		EvidentialGene	61.32	51.12	55.76	65.13	51.96	57.8
		CuffMerge	38.63	69.67	49.7	45.3	59.88	51.58
		StringTie-merge	36.7	71.27	48.45	45.3	64.72	53.3
	TopHat	CLASS2	75.4	69.69	72.43	65.03	63.11	64.06
		Cufflinks	67.46	61.56	64.38	55.48	51.47	53.4
		StringTie	58.18	72.16	64.42	58.46	64.03	61.12
		Trinity	18.35	29.21	22.54	49.83	52.18	50.98
		Combined	28.76	80.18	42.33	37.32	76.66	50.2
		Mikado	73.85	71.29	72.55	63.99	62.71	63.34
		EvidentialGene	62.35	51.59	56.46	67.17	52.44	58.9
		CuffMerge	38.83	68.85	49.66	47.12	58.94	52.37
		StringTie-merge	36.44	70.66	48.08	47.6	63.02	54.24
H. sapiens	STAR	CLASS2	39.75	18.44	25.19	35.11	21.9	26.97
		Cufflinks	41.94	18.21	25.39	34.44	19.23	24.68
		StringTie	32.05	18.76	23.67	38.08	20.05	26.27
		Trinity	12.66	10.17	11.28	26.56	19.46	22.46
		Combined	17.15	23.71	19.9	18.96	31.59	23.7
		Mikado	32.69	21.53	25.96	30.72	23.73	26.78
		EvidentialGene	34.6	12.5	18.37	44.36	15.37	22.83
		CuffMerge	20.11	21.48	20.77	24.35	25.67	24.99
		StringTie-merge	20.88	19.61	20.23	23.98	23.48	23.73
	TopHat	CLASS2	35.95	18.69	24.59	38.94	20.8	27.12
		Cufflinks	35.16	18.47	24.22	32.01	17.57	22.69
		StringTie	32.84	19.83	24.73	38.17	20.82	26.94
		Trinity	12.34	10.86	11.55	26.06	11	15.47
		Combined	16.94	23.3	19.62	21.51	28.49	24.51
		Mikado	32.09	21.53	25.77	33.73	22.04	26.66
		EvidentialGene	31.51	13.04	18.45	43.17	13.19	20.21
		CuffMerge	18.48	21.33	19.8	26.33	24.21	25.23
		StringTie-merge	18.41	19.73	19.05	26.49	22.34	24.24

## Sheet: Transcript level
Species	Aligner	Method	Simulated data			Real data
			Precision	Recall	F1	Precision	Recall	F1
A. thaliana	STAR	CLASS2	55.64	74.39	63.6631	28.9	50.7	36.8148
		Cufflinks	13.35	24.07	17.1745	28.8	46.44	35.5522
		StringTie	32.83	79.86	46.5313	25.31	56.63	34.9843
		Trinity	25.64	74.26	38.1186	18.31	64.21	28.4945
		Combined	29.81	91.65	44.9874	23.34	80.91	36.2291
		Mikado	79.68	83.56	81.5739	47.44	69.92	56.527
		EvidentialGene	62.42	72.29	66.9934	49.72	62.24	55.28
		CuffMerge	32.45	80.85	46.3121	18.96	48.52	27.2655
		StringTie-merge	38.24	81.16	51.9859	22.15	50.06	30.7112
	TopHat2	CLASS2	77.55	74	75.7334	27.46	33.43	30.1523
		Cufflinks	58.55	65.39	61.7813	26.57	42.45	32.6832
		StringTie	45.87	79.24	58.1047	20.74	66	31.5619
		Trinity	25.13	73.42	37.4438	19.53	51.03	28.2488
		Combined	43.59	90.28	58.7929	22.42	76.89	34.717
		Mikado	81.07	84.18	82.5957	51.14	67.23	58.0914
		EvidentialGene	73.96	78.93	76.3642	50.48	60.78	55.1532
		CuffMerge	43.52	80.41	56.4745	17.73	52.37	26.4913
		StringTie-merge	58.55	80.32	67.7286	25.63	53.36	34.6276
C. elegans	STAR	CLASS2	47.66	45.93	46.779	36.49	53.71	43.4563
		Cufflinks	33.51	30.56	31.9671	30.66	41.38	35.2224
		StringTie	25.2	44.62	32.2092	27.94	50.85	36.0642
		Trinity	13.82	36.55	20.0564	27.92	47.97	35.2964
		Combined	25.27	54.43	34.5156	30.5	68.78	42.2601
		Mikado	56.78	51.09	53.7849	43.23	58.43	49.6937
		EvidentialGene	46.51	45.74	46.1218	44.38	54.73	49.0146
		CuffMerge	29.03	48.65	36.3622	29.39	48.52	36.6064
		StringTie-merge	40.21	48.68	44.0415	31.36	49.8	38.4852
	TopHat2	CLASS2	42.15	44.24	43.1697	35.32	52.89	42.3552
		Cufflinks	39.8	39.14	39.4672	26.3	40.41	31.8628
		StringTie	29.99	44.73	35.9061	33.75	54.19	41.5946
		Trinity	13.65	36.36	19.8486	25.87	47.36	33.4618
		Combined	26.85	50.74	35.1171	30.11	65.08	41.1715
		Mikado	52.4	47.74	49.9616	41.14	55.65	47.3074
		EvidentialGene	44.21	44.03	44.1198	41.8	53.4	46.8933
		CuffMerge	27.3	46.53	34.4106	26.71	48.51	34.451
		StringTie-merge	38.57	46.8	42.2883	30.59	49.33	37.7629
D. melanogaster	STAR	CLASS2	65.77	59.85	62.6705	46.36	42.7	44.4548
		Cufflinks	34.95	40.42	37.4865	37.43	41.79	39.49
		StringTie	38.4	59.98	46.8232	36.85	50.67	42.6689
		Trinity	13.2	55.28	21.3112	26.15	48.88	34.072
		Combined	28.12	76.82	41.1698	34.86	72.91	47.1679
		Mikado	65.55	64.63	65.0867	53.76	55.62	54.6742
		EvidentialGene	53.47	54.78	54.1171	53.7	49.16	51.3298
		CuffMerge	32.06	59.69	41.7147	29.08	47.32	36.0227
		StringTie-merge	41.19	61.3	49.2721	33.83	48.45	39.8411
	TopHat2	CLASS2	64.61	59.43	61.9118	51.12	48.38	49.7123
		Cufflinks	48.67	56.83	52.4344	37.79	41.2	39.4214
		StringTie	44.29	60.86	51.2694	43.11	52.14	47.197
		Trinity	12.82	56.25	20.881	23.98	49.52	32.3126
		Combined	30.39	76.78	43.5447	36.05	72.19	48.0867
		Mikado	63.09	64.94	64.0016	53.85	54.97	54.4042
		EvidentialGene	53.77	55.3	54.5243	54.1	49.44	51.6651
		CuffMerge	30.96	59.1	40.6337	28.47	46.29	35.2562
		StringTie-merge	40.28	61.01	48.5237	34.49	46.88	39.7417
H. sapiens	STAR	CLASS2	31.37	16.03	21.2178	22.34	15.18	18.0768
		Cufflinks	21.1	16.25	18.3601	14.62	12.83	13.6666
		StringTie	19.59	16.2	17.7345	19.03	14.39	16.3879
		Trinity	3.3	14.55	5.37983	5.45	13.04	7.68718
		Combined	10.15	21.48	13.7858	11.73	23.82	15.7192
		Mikado	22.1	18.61	20.21	21.23	16.9	18.8191
		EvidentialGene	17.52	12.31	14.46	20.83	11.28	14.6348
		CuffMerge	8.9	19.01	12.1239	9.75	17.01	12.3952
		StringTie-merge	17.41	18.03	17.7146	14.42	16.23	15.2716
	TopHat2	CLASS2	24.43	16.1	19.409	23.85	14.34	17.9109
		Cufflinks	14.56	16.41	15.4297	11.84	11.62	11.729
		StringTie	18.25	17.25	17.7359	18.38	14.69	16.3291
		Trinity	2.89	14.94	4.84314	4.66	7.46	5.73657
		Combined	8.6	21.42	12.2726	12.06	21.57	15.4704
		Mikado	20.13	18.66	19.3671	20.62	15.88	17.9422
		EvidentialGene	15.36	12.81	13.9696	22.68	9.89	13.7737
		CuffMerge	7.15	19.05	10.3975	9.7	15.85	12.0348
		StringTie-merge	12.93	18.01	15.053	14.32	15.17	14.7328

## Sheet: Gene level
A. thaliana	STAR	CLASS2	68.95	82.15	74.9734	43.99	58.06	50.0551
		Cufflinks	24.29	27.35	25.7293	44.91	54.13	49.0908
		StringTie	57.22	86.56	68.8964	50.36	64.53	56.5712
		Trinity	43.77	81.27	56.8968	31.94	73.53	44.5349
		Combined	59.09	96.3	73.2398	37.49	88.85	52.7305
		Mikado	86.01	92.42	89.0999	66.01	79.91	72.298
		EvidentialGene	75.76	82.92	79.1785	64.22	74.74	69.0818
		CuffMerge	65.77	87.74	75.1829	30.61	55.38	39.4274
		StringTie-merge	78.68	87.76	82.9723	44.57	57.23	50.1128
	TopHat2	CLASS2	79.09	82.36	80.6919	29.51	39.21	33.6754
		Cufflinks	64.59	72.2	68.1833	37.47	49.31	42.5823
		StringTie	70.08	85.84	77.1635	25.69	74.72	38.2344
		Trinity	43.65	80.54	56.616	29.57	59.47	39.4997
		Combined	63.1	95	75.8318	25.84	85.26	39.6601
		Mikado	85.53	92.44	88.8509	63.6	77.31	69.788
		EvidentialGene	84.06	90.57	87.1937	60.9	73.27	66.5148
		CuffMerge	66.17	87.32	75.2878	23.28	60.05	33.5525
		StringTie-merge	77.79	87.22	82.2355	41.95	61.2	49.7788
C. elegans	STAR	CLASS2	52.16	46.88	49.3793	42.32	59.5	49.4606
		Cufflinks	41.82	31.06	35.6457	37.98	46.46	41.7942
		StringTie	50.22	45.31	47.6388	44.29	56.61	49.6979
		Trinity	21.03	36.77	26.7569	34.88	52.94	42.053
		Combined	34.15	53.36	41.6465	40.97	73.66	52.6538
		Mikado	63.88	51.73	57.1665	52.77	64.6	58.0888
		EvidentialGene	56.51	47.4	51.5557	55.16	62.08	58.4158
		CuffMerge	39.18	48.92	43.5116	37.36	54.37	44.2879
		StringTie-merge	51.33	49.43	50.3621	43.07	55.7	48.5775
	TopHat2	CLASS2	45.27	44.66	44.9629	38.99	58.88	46.9139
		Cufflinks	41.78	39.74	40.7345	30.4	45.64	36.4928
		StringTie	44.58	45.06	44.8187	40.68	59.91	48.4569
		Trinity	19.92	36.6	25.7987	30.51	52.66	38.6355
		Combined	28.06	49.87	35.9131	32.86	70.03	44.731
		Mikado	57.1	48.04	52.1796	47.19	61.72	53.4858
		EvidentialGene	52.36	45.23	48.5345	48.36	60.69	53.8279
		CuffMerge	34.06	46.51	39.3231	31.44	54.44	39.8601
		StringTie-merge	46.74	47.06	46.8995	37.89	55.35	44.9852
D. melanogaster	STAR	CLASS2	70.89	74.28	72.5454	56.05	56.38	56.2145
		Cufflinks	40.69	47.9	44.0016	45.28	55.57	49.9
		StringTie	58.54	72.76	64.88	56.98	66.74	61.475
		Trinity	20.73	67.33	31.7	32.77	66.94	44.0001
		Combined	35.25	85.95	49.9957	38.67	88.04	53.737
		Mikado	72.85	80	76.2578	66.16	74.48	70.0739
		EvidentialGene	60.49	74.47	66.7559	62.62	72.25	67.0912
		CuffMerge	43.49	70.9	53.911	37.25	58.5	45.517
		StringTie-merge	60.95	73.37	66.5858	50.31	60.39	54.8911
	TopHat2	CLASS2	68.5	73.82	71.0606	57.91	65.3	61.3834
		Cufflinks	50.74	68.36	58.2466	44.11	55.23	49.0476
		StringTie	58.17	72.96	64.7309	56.35	67.9	61.5882
		Trinity	20.01	67.78	30.8982	31.1	67.49	42.5791
		Combined	33.71	85.87	48.4141	36.37	87.61	51.4014
		Mikado	68.36	80.24	73.8251	62.91	73.63	67.8492
		EvidentialGene	59.88	75.18	66.6634	61.2	72.42	66.3389
		CuffMerge	40.66	70.27	51.5132	34.48	57.7	43.1655
		StringTie-merge	56.48	72.84	63.6252	47.43	58.68	52.4586
H. sapiens	STAR	CLASS2	31.47	42.47	36.1518	34.45	53.33	41.8596
		Cufflinks	20.73	42.97	27.9676	19.64	46.8	27.6686
		StringTie	23.54	43.67	30.5904	27.9	53.33	36.6344
		Trinity	3.71	37.64	6.75426	6.53	46.1	11.4396
		Combined	6.74	50.05	11.8802	9.14	73.02	16.2464
		Mikado	25.17	45.48	32.41	42.2	56.48	48.3068
		EvidentialGene	19.48	36.52	25.4075	25.16	44.12	32.0456
		CuffMerge	9.84	47.22	16.2862	13.77	56.71	22.1594
		StringTie-merge	18.76	46.3	26.7011	26.39	55.08	35.6833
	TopHat2	CLASS2	23.77	42.79	30.5624	31.59	51.36	39.119
		Cufflinks	13.49	42.72	20.505	14.12	42.43	21.1887
		StringTie	18.93	45.53	26.7416	25.12	53.42	34.1714
		Trinity	3.31	38.98	6.10186	5.44	26.54	9.02924
		Combined	5.43	50.62	9.80791	9.46	68.79	16.6327
		Mikado	20.61	46.17	28.4985	31.35	54.7	39.8569
		EvidentialGene	16.83	38.08	23.3432	27.89	38.5	32.3472
		CuffMerge	7.56	47.62	13.0485	12.81	53.93	20.7025
		StringTie-merge	13.34	46.53	20.7353	22.04	52.51	31.0482

## Sheet: Comparison with best overall methods
Aligner	Method	Species	Simulated data			Real data
			Precision	Recall	F1	Precision	Recall	F1
STAR	CLASS2	A. thaliana	24.04	9.17	17.9108	18.54	19.22	19.7122
		C. elegans	9.12	5.16	7.0059	6.74	4.72	6.2374
		D. melanogaster	-0.22	4.78	2.4162	7.4	12.92	10.2194
		H. sapiens	-9.27	2.58	-1.0078	-1.11	1.72	0.7423
		Average	5.9175	5.4225	6.58127	7.8925	9.645	9.22782
TopHat2	StringTie	A. thaliana	35.2	4.94	24.491	30.4	1.23	26.5295
		C. elegans	22.41	3.01	14.0555	7.39	1.46	5.7128
		D. melanogaster	18.8	4.08	12.7322	10.74	2.83	7.2072
		H. sapiens	1.88	1.41	1.6312	2.24	1.19	1.6131
		Average	19.5725	3.36	13.2275	12.6925	1.6775	10.2657
Aligner	Method	Species	Simulated data			Real data
			Precision	Recall	F1	Precision	Recall	F1
STAR	CLASS2	A. thaliana	17.06	10.27	14.1265	22.02	21.85	22.2429
		C. elegans	11.72	4.85	7.7872	10.45	5.1	8.6282
		D. melanogaster	1.96	5.72	3.7124	10.11	18.1	13.8594
		H. sapiens	-6.3	3.01	-3.7418	7.75	3.15	6.4472
		Average	6.11	5.9625	5.47107	12.5825	12.05	12.7944
TopHat2	StringTie	A. thaliana	15.45	6.6	11.6874	37.91	2.59	31.5536
		C. elegans	12.52	2.98	7.3609	6.51	1.81	5.0289
		D. melanogaster	10.19	7.28	9.0942	6.56	5.73	6.261
		H. sapiens	1.68	0.64	1.7569	6.23	1.28	5.6855
		Average	9.96	4.375	7.47485	14.3025	2.8525	12.1323
